# Supplementary material for: Behavioural data on instar crab movement at different thermal acclimation
Source: Data Brief. 2019 Jan 18;22:998–1002. doi: 10.1016/j.dib.2019.01.026 (PMC6355994; doi:10.1016/j.dib.2019.01.026)
Supplement: Supplementary file 2 — Supplementary material [file mmc2.xlsx]

## Sheet: Total movement
Number_of_crab	Carapace_width	Temperature	Total_movement				Acclimation temperature	Mean Crab Movements
1	20.2	20	15	160	17.7778		20	17.78
2	21.25	20	19				24	24.44
3	22.89	20	18				28	36
4	19.19	20	21				32	41.44
5	21.36	20	20				36	46.56
6	22.26	20	15
7	20.59	20	18				1496
8	20.14	20	19
9	23.15	20	15
10	22.78	24	22	220	24.4444
11	20.41	24	25
12	19.99	24	24
13	20.01	24	24
14	21.75	24	28
15	20.84	24	22
16	19.47	24	25
17	20.14	24	27
18	20.01	24	23
19	19.98	28	33	324	36
20	20.44	28	37
21	20.59	28	34
22	20.34	28	36
23	19.95	28	34
24	21.95	28	35
25	19.19	28	39
26	20.87	28	37
27	21.48	28	39
28	20.2	32	39	373	41.4444
29	22.96	32	42
30	21.8	32	44
31	20.94	32	43
32	22.32	32	41
33	21.34	32	44
34	23.51	32	41
35	22.87	32	39
36	20.14	32	40
37	21.35	36	49	419	46.5556
38	21.58	36	47
39	19.25	36	44
40	20.2	36	45
41	21.59	36	46
42	20.37	36	48
43	19.88	36	48
44	21.55	36	45
45	20.78	36	47
